# Supplementary material for: Monitoring corn stover processing by the fungus Ustilago maydis
Source: Bioresour Bioprocess. 2024 Sep 14;11(1):87. doi: 10.1186/s40643-024-00802-3 (PMC11401804; doi:10.1186/s40643-024-00802-3)
Supplement: Supplementary file 1 — Additional file 1 [file 40643_2024_802_MOESM1_ESM.xlsx]

## Sheet: Table S1
Component	Final concentration
Casaminoacids (Difco)	0.25 % (w/v)
Yeast extract (Difco)	0.1 % (w/v)
vitamin solution	1.0 % (v/v)
salt solution	6.25 % (v/v)
DNA degr. Free acid (Sigma, D-3159)	0.05 % (w/v)
NH4NO3 (Sigma, A9642)	0.15 % (w/v)
Glucose	1.0 % (w/v)
vitamin solution
Component	Concentration [‰ (w/v)]
Thiamine (Hydrochlorid, Serva 36020)	0.1
Riboflavin (Sigma R-4500)	0.05
Pyridoxine (Monohydr.chl., Sigma p-9755)	0.05
Ca-Pantothenat (Hemi-Ca.salt, Sigma P-2250)	0.2
Aminobenzoic acid (Free Acid, Sigma A-9878)	0.05
Nicotinic acid (Free Acid, Sigma N-4126)	0.2
Cholinchlorid (Sigma C-1879)	0.2
myo-Inositol (Sigma I-5125)	1
Salt solution
Component	Concentration [‰ (w/v)]
KH2PO4	16
Na2SO4	4
KCl	8
CaCl2*2H2O	1.32
Trace elements solution	8
MgSO4 (Waterfree)	2
Trace elements solution
Component	Concentration [‰ (w/v)]
H3BO3	0.06
MnCl*4H2O	0.14
ZnCl2	0.4
Na2MoO4*2H2O	0.4
FeCl3*6H2O	0.1
CuSO4*5H2O	0.04

## Sheet: Table S2
Table S1: Individual measurements of relative biomass compositional analyses of corn stover and U. maydis mixtures [% of AIR].
Condition	Biological fungal replicate	Plant	Technical plant replicate	Arabinose	Galactose	Glucose	Xylose	HC	CC	Lignin	Acetate	Starch	U. maydis	Total
B73 + U. maydis	#1	#1	n.a.	2.47355	0.827526	2.27733	19.3601	24.9385	33.6991	16.4157	4.33055	0.79241	12.9071	93.0834
B73 + U. maydis	#1	#2	n.a.	2.60507	1.01097	2.79336	18.1699	24.5793	34.3925	16.3244	3.65387	0.763849	12.2296	91.9435
B73 + U. maydis	#1	#3	n.a.	2.35485	1.05002	3.48857	18.1001	24.9935	33.1397	16.7955	3.83475	0.741878	11.8699	91.3751
B73 + U. maydis	#1	#4	n.a.	2.62725	0.922599	2.29982	17.5736	23.4233	32.428	16.1349	3.85152	0.726499	13.6316	90.1958
B73 + U. maydis	#2	#1	n.a.	2.45426	0.918773	2.98948	18.2436	24.6061	34.6552	15.845	3.93999	0.717162	8.44612	88.2095
B73 + U. maydis	#2	#2	n.a.	2.71087	0.905236	2.55209	18.9572	25.1254	27.2814	15.1998	3.76765	0.708923	12.7959	84.8791
B73 + U. maydis	#2	#3	n.a.	2.25371	0.857369	3.03756	19.2917	25.4404	32.8238	17.7822	4.28137	0.771538	6.45012	87.5495
B73 + U. maydis	#2	#4	n.a.	3.00892	1.24453	3.0525	19.4039	26.7098	32.5849	17.8442	3.25472	0.841843	11.4276	92.6631
bm3 + U. maydis	#1	#1	n.a.	2.32673	0.94399	2.51199	17.7313	23.514	32.6475	14.2765	3.83898	0.691346	17.8785	92.8468
bm3 + U. maydis	#1	#2	n.a.	2.24475	0.890773	2.38202	18.11	23.6276	34.8551	12.8104	3.26831	0.731991	20.6964	95.9897
bm3 + U. maydis	#1	#3	n.a.	2.33166	0.969872	2.57604	19.9354	25.813	34.2713	14.243	3.66998	0.731991	18.0794	96.8087
bm3 + U. maydis	#1	#4	n.a.	2.40321	0.978683	3.65378	19.0014	26.0371	33.611	12.8591	4.05603	n.d.	14.2587	90.822
bm3 + U. maydis	#1	#5	n.a.	2.04651	0.830269	2.85475	18.0121	23.7436	34.7171	13.3964	3.41131	0.729794	14.1209	90.119
bm3 + U. maydis	#1	#6	n.a.	2.01605	0.876574	2.35572	14.7849	20.0333	33.2185	16.0081	3.09419	0.722105	15.8062	88.8824
bm3 + U. maydis	#2	#1	n.a.	2.19984	1.01847	3.96429	17.3938	24.5764	31.5327	14.6179	3.66542	0.716612	14.258	89.3671
bm3 + U. maydis	#2	#2	n.a.	2.00261	0.94029	2.91608	17.4609	23.3199	33.9534	13.7044	3.48896	0.736386	15.7107	90.9138
bm3 + U. maydis	#2	#3	n.a.	2.13148	1.0848	3.63929	18.4361	25.2916	32.4832	13.8668	3.45458	0.705627	10.3504	86.1522
bm3 + U. maydis	#2	#4	n.a.	2.40873	0.882854	2.50581	19.102	24.8993	32.9701	14.073	3.42036	0.74078	17.1648	93.2684
bm3 + U. maydis	#2	#5	n.a.	2.05951	0.946241	3.50286	17.6875	24.1961	33.4795	14.8493	3.50584	0.750666	12.9314	89.7128
bm3 + U. maydis	#2	#6	n.a.	2.38561	1.13632	3.69248	17.8605	25.0749	32.0879	15.5531	3.36931	0.7254	13.181	89.9916
B73 - Celluclast	#1	#1	#1	1.64767	0.791138	2.52759	18.5156	23.482	31.9237	14.6493	4.42275	0.68812	13.0058	88.1717
B73 - Celluclast	#1	#2	#1	1.94344	0.973884	2.90344	19.0705	24.8912	29.3982	15.489	4.4617	0.655921	14.1923	89.0882
B73 - Celluclast	#1	#3	#1	1.69621	0.945642	3.22715	20.2487	26.1177	34.2914	16.1279	4.5492	0.68007	9.54038	91.3067
B73 - Celluclast	#1	#4	#1	2.17171	1.10672	3.08851	19.6448	26.0117	26.6548	15.2743	4.54923	0.636372	12.1557	85.2821
B73 - Celluclast	#1	#1	#2	1.59073	0.712928	2.02607	17.7757	22.1055	33.9914	14.0939	4.30664	0.659371	12.3499	87.5066
B73 - Celluclast	#1	#2	#2	1.64565	0.812686	1.51332	15.3623	19.3339	33.8715	16.1642	3.76571	0.622573	14.9093	88.6672
B73 - Celluclast	#1	#3	#2	1.47956	0.727098	2.19181	18.39	22.7885	35.0365	15.7844	4.39295	0.698469	11.6515	90.3523
B73 - Celluclast	#1	#4	#2	1.78101	0.919135	2.13384	16.2202	21.0542	32.3282	15.1231	4.64162	0.639822	13.0343	86.8213
B73 + Celluclast	#1	#1	#1	1.27552	0.741792	0.550532	15.9081	18.476	27.6017	15.6443	3.62395	0.766316	24.3634	90.4757
B73 + Celluclast	#1	#2	#1	1.23776	0.722489	0.495762	13.3576	15.8136	24.4529	16.2771	5.31554	0.845662	25.6325	88.3372
B73 + Celluclast	#1	#3	#1	1.06767	0.642288	0.294517	14.7847	16.7891	30.3068	15.6687	4.89172	0.751366	20.9027	89.3104
B73 + Celluclast	#1	#4	#1	1.34945	0.717189	0.728217	14.8954	17.6903	25.2916	15.8618	4.8865	0.785865	23.5768	88.0929
B73 + Celluclast	#1	#1	#2	1.19632	0.554345	0.510994	15.142	17.4036	27.7249	16.6248	3.87329	0.798514	22.5155	88.9407
B73 + Celluclast	#1	#2	#2	1.16472	0.541422	0	12.9836	14.2422	27.8708	18.1808	4.96771	0.87556	27.5862	93.7232
B73 + Celluclast	#1	#3	#2	1.12833	0.510737	0.278197	15.806	17.7233	29.2107	17.523	4.92527	0.760566	23.3456	93.4884
B73 + Celluclast	#1	#4	#2	1.31829	0.686457	0.197429	14.8755	17.0777	27.8421	17.0206	3.41142	0.905459	24.8335	91.0908
bm3 - Celluclast	#1	#1	#1	1.06074	0.798166	2.45289	14.6732	18.985	33.5626	13.14	4.64895	0.667421	17.4319	88.4359
bm3 - Celluclast	#1	#2	#1	1.3515	0.878574	2.2546	16.4274	20.9121	29.2691	13.9093	4.53146	0.839912	19.3406	88.8025
bm3 - Celluclast	#1	#3	#1	1.19818	0.929358	2.91803	16.6162	21.6617	33.3804	12.3428	4.63918	0.629473	14.2034	86.8571
bm3 - Celluclast	#1	#4	#1	1.43179	0.786299	1.84499	17.6683	21.7313	33.5917	12.1282	3.67615	0.67087	20.8087	92.6069
bm3 - Celluclast	#1	#5	#1	1.09793	0.674608	1.68019	15.5535	19.0062	32.9704	13.3992	4.09043	0.653621	17.2493	87.3691
bm3 - Celluclast	#1	#6	#1	1.35926	0.860152	2.46425	16.2532	20.9369	31.3438	12.2076	4.18159	0.634072	16.6759	85.9799
bm3 - Celluclast	#1	#1	#2	1.3315	0.770175	2.16772	15.8375	20.1069	33.5843	13.9984	4.47386	0.669721	17.9102	90.7434
bm3 - Celluclast	#1	#2	#2	1.08329	0.788968	2.57775	14.6928	19.1428	32.3655	12.4529	3.50856	0.654771	18.6472	86.7716
bm3 - Celluclast	#1	#3	#2	1.16339	0.737332	1.68192	16.0285	19.6112	31.1075	12.046	4.38771	0.617973	21.3953	89.1657
bm3 - Celluclast	#1	#4	#2	1.28481	0.739366	2.01316	15.5695	19.6069	32.3517	11.6181	4.02044	0.605324	15.3903	83.5927
bm3 - Celluclast	#1	#5	#2	1.21245	0.736599	2.29543	16.6109	20.8553	30.2638	12.462	5.46004	0.640972	17.8521	87.5342
bm3 - Celluclast	#1	#6	#2	1.35285	0.864553	1.93914	15.1872	19.3438	27.1312	13.8877	4.63049	0.658221	21.0322	86.6835
bm3 + Celluclast	#1	#1	#1	0.898072	0.546161	n.d.	11.9353	12.3222	20.9191	14.9078	4.71748	0.87211	34.8485	88.5872
bm3 + Celluclast	#1	#2	#1	0.74262	0.358725	n.d.	10.8712	10.4194	26.4933	15.2276	4.69184	0.918108	36.3986	94.1489
bm3 + Celluclast	#1	#3	#1	0.826839	0.510546	n.d.	11.7937	12.4279	23.8348	14.0284	4.67532	0.958356	38.8049	94.7296
bm3 + Celluclast	#1	#4	#1	0.938871	0.507678	n.d.	12.6296	13.5078	24.5751	14.9022	4.77352	0.928457	32.6655	91.3526
bm3 + Celluclast	#1	#5	#1	0.942538	0.673278	n.d.	14.1578	15.4264	27.937	15.7983	3.56388	0.899709	34.1975	97.8228
bm3 + Celluclast	#1	#6	#1	0.918769	0.498695	n.d.	12.085	11.9916	23.5664	15.7321	4.39823	0.959506	39.4794	96.1272
bm3 + Celluclast	#1	#1	#2	0.984559	0.475224	n.d.	13.0021	12.977	23.3107	15.5747	4.53743	0.916958	40.9855	98.3023
bm3 + Celluclast	#1	#2	#2	0.907768	0.575454	n.d.	13.0483	13.9093	24.1159	15.2583	4.94902	0.952606	40.2641	99.4491
bm3 + Celluclast	#1	#3	#2	0.882624	0.390267	n.d.	12.7841	12.4742	25.596	15.2827	4.69584	0.949156	41.2676	100.265
bm3 + Celluclast	#1	#4	#2	1.03119	0.621197	0.131139	14.1429	15.9265	29.1175	15.5761	5.26513	0.949156	30.7981	97.6324
bm3 + Celluclast	#1	#5	#2	0.926688	0.642127	0.618662	14.3683	16.5558	28.0954	15.9642	4.91689	0.86981	28.2978	94.7
bm3 + Celluclast	#1	#6	#2	1.12955	0.575869	n.d.	14.1645	14.7022	23.5462	15.3377	4.11743	1.07795	51.0618	109.843
n.a. = not applicable; n.d. = not detected; HC = sum of hemicellulosic monosaccharides; CC = crystalline cellulose; Total = Sum of plant and fungal components
